# Supplementary material for: Bioassay-Guided Isolation of Broad-Spectrum Fungicidal Active Compound from Artemisia ordosica
Source: Metabolites. 2021 Sep 17;11(9):629. doi: 10.3390/metabo11090629 (PMC8468595; doi:10.3390/metabo11090629)
Supplement: Supplementary file 1 [file metabolites-11-00629-s001.zip]

Archive with 1 entries (1 files):
- metabolites-1371906-supplementary.pdf
